# Supplementary material for: VR-prep improves visualization of medical data in augmented reality on smartphones
Source: Sci Rep. 2025 Nov 18;15:40351. doi: 10.1038/s41598-025-26856-7 (PMC12627710; doi:10.1038/s41598-025-26856-7)
Supplement: Supplementary file 5 — Supplementary Material 5 [file 41598_2025_26856_MOESM5_ESM.txt]

//VR-prep_essential_Version-001
//Date of creation: 2024-08-13
//Last update: 2025-04-21
//A.Böhner - University Hospital Bonn - Department of Radiology
//Input Info(1/4): You can put a rectangle to limit the FOV that will be further processed. This may save time.
//Input Info(2/4): Before you execute the macro, you can set a start and and end frame as well to limit which part of the stack will be further processed. This may save some time as well. 
//Input Info(3/4): Before you execute the macro, you can adjust the resolution below. Default is 1 mm (isotropic).
//Input Info (4/4): The default configuration is for CT images. You can adjust the minimum and maximum of the grey values below (e.g. if you input another image modality)

//@USER: Define Start and Stop in z-axis:
z_start= 1;
z_end=nSlices();


//@User: Set Parameters:
res=1; // <-- Operating Resolution. Default is 1mm.
print("Rescaling to "+res+" mm.");

//QC_1:
run("Duplicate...", "duplicate range=z_start-z_end");
getVoxelSize(width, height, depth, unit);
print("Input Dimensions:");
print("1 Voxel is ("+width+" "+unit+") wide.");
print("1 Voxel is ("+height+" "+unit+") high.");
print("1 Voxel is ("+depth+" "+unit+") deep.");

//Global Rescaling:
print("Global Rescaling...");
cw=width/res;
w1=getWidth();
w_new=w1*cw;
ch= height/res;
h1=getHeight();
h_new=h1*ch;
cd= depth/res;
d1=nSlices();
d_new=d1*cd;
d_half=d_new/2;
run("Size...", "width=w_new height=h_new depth=d_new average interpolation=Bilinear");

//QC_2:
print("...completed. New Dimensions: ");
getVoxelSize(width, height, depth, unit);
print("1 Voxel is ("+width+" "+unit+") wide.");
print("1 Voxel is ("+height+" "+unit+") high.");
print("1 Voxel is ("+depth+" "+unit+") deep.");

//Finish-Message
print("Rescaling to iso="+res+"mm complete.");

//Set to 8-bit:
setMinandMax(-1024, 1550);
setOption("ScaleConversions", true);
run("8-bit");

//Prepare stack for DICOM VR-preparation:
setOption("ScaleConversions", true);
run("16-bit");
run("Multiply...", value=10 stack);

print("VR-prep (essential) completed. Proceed with 3D Slicer to translate the .tiff data generated here into DICOM format in order to upload to MIXR.")
