# Supplementary material for: VR-prep improves visualization of medical data in augmented reality on smartphones
Source: Sci Rep. 2025 Nov 18;15:40351. doi: 10.1038/s41598-025-26856-7 (PMC12627710; doi:10.1038/s41598-025-26856-7)
Supplement: Supplementary file 6 — Supplementary Material 6 [file 41598_2025_26856_MOESM6_ESM.txt]

//PET-CT_VR-prep_Version-001
//Date of creation: 2024-08-13
//Last update: 2025-04-21
//A.Böhner - University Hospital Bonn - Department of Radiology
//Input Info(1/3): Images must be called "A" and "B". They have to still contain the DICOM header to work. 
//Input Info(2/3): 16-bit in original resolution for A and B is acceptable for most computers.
//Input Info(3/3): Orientation cranial->caudal (Z-Axis).
//Resolution for output is set to 1mm (isotropic). Adjust value below if necessary.

//Set Operating Resolution:
res=1; // <- Can be adjusted!
print("Operating Resolution is set to "+res+" mm.");

// Retrieve the DICOM tag 0020,0032 (Image Position (Patient)
selectWindow("A");
run("Flip Z");
setSlice(1);
posString = getInfo("0020,0032");
print("Top-Left-Coordinates of A are...");
print(posString);
array=split(posString, "\\" );
ax1 = parseFloat(array[0]); //print(ax1);
ay1 = parseFloat(array[1]); //print(ay1);
az1 = parseFloat(array[2]); //print(az1);

// Rescaling A
getVoxelSize(width, height, depth, unit);
//Global Rescaling:
//print("Global Rescaling..."); <- Can be used for testing if necessary.
cw=width/res;
w1=getWidth();
w_new=w1*cw;
ch= height/res;
h1=getHeight();
h_new=h1*ch;
cd= depth/res;
d1=nSlices();
d_new=d1*cd;
d_half=d_new/2;
run("Size...", "width=w_new height=h_new depth=d_new average interpolation=Bilinear");
//QC_2 for A:
print("...completed. New Dimensions: ");
getVoxelSize(width, height, depth, unit);
print("1 Voxel is ("+width+" "+unit+") wide.");
print("1 Voxel is ("+height+" "+unit+") high.");
print("1 Voxel is ("+depth+" "+unit+") deep.");

//Get Image-Dimensions for A
ax2=getWidth(); ay2=getHeight(); az2=nSlices();
//Calculate "Bottom-Right-Coordinates" for A
ax3=ax1+ax2; ay3=ay1+ay2; az3=az1+az2;
print("Bottom Right for A is: "+ax3+" // "+ay3+" // "+az3+"");

// Retrieve the DICOM tag 0020,0032 (Image Position (Patient)
selectWindow("B");
run("Flip Z");
setSlice(1);
posString = getInfo("0020,0032");
print("Top-Left-Coordinates of B are...");
print(posString);
array=split(posString, "\\" );
bx1 = parseFloat(array[0]); //print(bx1);
by1 = parseFloat(array[1]); //print(by1);
bz1 = parseFloat(array[2]); //print(bz1);

// Rescaling B
print("Operating Resolution is set to "+res+" mm.");
getVoxelSize(width, height, depth, unit);
//Global Rescaling:
print("Global Rescaling...");
cw=width/res;
w1=getWidth();
w_new=w1*cw;
ch= height/res;
h1=getHeight();
h_new=h1*ch;
cd= depth/res;
d1=nSlices();
d_new=d1*cd;
d_half=d_new/2;
run("Size...", "width=w_new height=h_new depth=d_new average interpolation=Bilinear");
//QC_2 for B:
print("...completed. New Dimensions: ");
getVoxelSize(width, height, depth, unit);
print("1 Voxel is ("+width+" "+unit+") wide.");
print("1 Voxel is ("+height+" "+unit+") high.");
print("1 Voxel is ("+depth+" "+unit+") deep.");

//Get Image-Dimensions for B
bx2=getWidth(); by2=getHeight(); bz2=nSlices();
//Calculate "Bottom-Right-Coordinates" for B
bx3=bx1+bx2; by3=by1+by2; bz3=bz1+bz2;
print("Bottom Right for B is: "+bx3+" // "+by3+" // "+bz3+"");

//Define the Top-Left-Coordinate ('tlc_') of Common-Box
tlc_x=ax1;
if (ax1>bx1) {
	tlc_x=bx1;
}
tlc_y=ay1;
if (ay1>by1) {
	tlc_y=by1;
}
tlc_z=az1;
if (az1>bz1) {
	tlc_z=bz1;
}
print("Top-Left-Coordinates of Common-Box:");
print(tlc_x, tlc_y, tlc_z);

//Define the Bottom-Right-Coordinate ('brc_') of Common-Box
brc_x=ax3;
if (ax3<bx3) {
	brc_x=bx3;
}
brc_y=ay3;
if (ay3<by3) {
	brc_y=by3;
}
brc_z=az3;
if (az3<bz3) {
	brc_z=bz3;
}
print("Bottom-Right-Coordinates of Common-Box:");
print(brc_x, brc_y, brc_z);

//Calculate Offsets of A to Common-Box
off_ax1=ax1-tlc_x; off_ax2=((tlc_x+off_ax1+ax2)-brc_x)*(-1);
off_ay1=ay1-tlc_y; off_ay2=((tlc_y+off_ay1+ay2)-brc_y)*(-1);
off_az1=az1-tlc_z; off_az2=((tlc_z+off_az1+az2)-brc_z)*(-1);
off_ax1=round(off_ax1);off_ay1=round(off_ay1); off_az1=round(off_az1);
off_ax2=round(off_ax2);off_ay2=round(off_ay2); off_az2=round(off_az2);
print("Offset TLC for A is:");
print(off_ax1, off_ay1, off_az1);
print("Offset BRC for A is:");
print(off_ax2, off_ay2, off_az2);

//Calculate Offsets of B to Common-Box
off_bx1=bx1-tlc_x; off_bx2=((tlc_x+off_bx1+bx2)-brc_x)*(-1);
off_by1=by1-tlc_y; off_by2=((tlc_y+off_by1+by2)-brc_y)*(-1);
off_bz1=bz1-tlc_z; off_bz2=((tlc_z+off_bz1+bz2)-brc_z)*(-1);
off_bx1=round(off_bx1);off_by1=round(off_by1); off_bz1=round(off_bz1);
off_bx2=round(off_bx2);off_by2=round(off_by2); off_bz2=round(off_bz2);
print("Offset TLC for B is:");
print(off_bx1, off_by1, off_bz1);
print("Offset BRC for B is:");
print(off_bx2, off_by2, off_bz2);

//Generate and Apply Alack-Space for A:
if (off_ax1>0) {
	newImage("left", "16-bit black", off_ax1, ay2, az2);
	run("Combine...", "stack1=left stack2=A"); rename("A");
}
if (off_ax2>0) {
	newImage("right", "16-bit black", off_ax2, ay2, az2);
	run("Combine...", "stack1=A stack2=right"); rename("A");	
}
ax_adj=off_ax1+ax2+off_ax2;
if (off_ay1>0) {
	newImage("top", "16-bit black", ax_adj, off_ay1, az2);
	run("Combine...", "stack1=top stack2=A combine"); rename("A");
}
if (off_ay2>0) {
	newImage("bottom", "16-bit black", ax_adj, off_ay2, az2);
	run("Combine...", "stack1=A stack2=bottom combine"); rename("A");
}
ay_adj=off_ay1+ay2+off_ay2;
if (off_az1>0) {
	newImage("z-early", "16-bit black", ax_adj, ay_adj, off_az1);
	run("Concatenate...", "  title=A image1=z-early image2=A image3=[-- None --]");
}
if (off_az2>0) {
	newImage("z-late", "16-bit black", ax_adj, ay_adj, off_az2);
	run("Concatenate...", "  title=A image1=A image2=z-late image3=[-- None --]");
}

//Generate and Apply Black-Space for B:
if (off_bx1>0) {
	newImage("left", "16-bit black", off_bx1, by2, bz2);
	run("Combine...", "stack1=left stack2=B"); rename("B");
}
if (off_bx2>0) {
	newImage("right", "16-bit black", off_bx2, by2, bz2);
	run("Combine...", "stack1=B stack2=right"); rename("B");	
}
bx_adj=off_bx1+bx2+off_bx2;
if (off_by1>0) {
	newImage("top", "16-bit black", bx_adj, off_by1, bz2);
	run("Combine...", "stack1=top stack2=B combine"); rename("B");
}
if (off_by2>0) {
	newImage("bottom", "16-bit black", bx_adj, off_by2, bz2);
	run("Combine...", "stack1=B stack2=bottom combine"); rename("B");
}
by_adj=off_by1+by2+off_by2;
if (off_bz1>0) {
	newImage("z-early", "16-bit black", bx_adj, by_adj, off_bz1);
	run("Concatenate...", "  title=B image1=z-early image2=B image3=[-- None --]");
}
if (off_bz2>0) {
	newImage("z-late", "16-bit black", bx_adj, by_adj, off_bz2);
	run("Concatenate...", "  title=B image1=B image2=z-late image3=[-- None --]");
}
run("Merge Channels...", "c1=A c2=B create keep");
print("done.");
